# Supplementary material for: New Tools in Heavy Metal Detection: Synthesis, Spectroscopic, and Quantum Chemical Characterization of Selected Water-Soluble Styryl Derivatives of Quinoline and 1,10-Phenanthroline
Source: Molecules. 2025 Jun 19;30(12):2659. doi: 10.3390/molecules30122659 (PMC12195994; doi:10.3390/molecules30122659)
Supplement: Supplementary file 1 [file molecules-30-02659-s001.zip]

Archive with 1 entries (1 files):
- molecules-3666732-supplementary.pdf
